# Supplementary material for: Community Culinary Workshops as a Nutrition Curriculum in a Preventive Medicine Residency Program
Source: MedEdPORTAL. 2019 Dec 13;15:10859. doi: 10.15766/mep_2374-8265.10859 (PMC7010195; doi:10.15766/mep_2374-8265.10859)
Supplement: Supplementary file 1 — A. Facilitator Guide.docx B. Workshop 1 Presentation.pptx C. Workshop 2 Presentation.pptx D. Workshop 3 Presentation.pptx E. Tofu Lettuce Cups Recipe.pdf F. Kale Pesto Recipe.pdf G. Cold Asian Noodles Recipe.pdf H. Postworkshop Survey.docx [file mep-15-10859-s001.zip]

Archive with 9 entries (9 files):
- _Educational_Summary_Report_10859.pdf
- A. Facilitator Guide.docx
- B. Workshop 1 Presentation.pptx
- C. Workshop 2 Presentation.pptx
- D. Workshop 3 Presentation.pptx
- E. Tofu Lettuce Cups Recipe.pdf
- F. Kale Pesto Recipe.pdf
- G. Cold Asian Noodles Recipe.pdf
- H. Postworkshop Survey.docx
